# Supplementary material for: USA300 Staphylococcus aureus persists on multiple body sites following an infection
Source: BMC Microbiol. 2018 Dec 5;18:206. doi: 10.1186/s12866-018-1336-z (PMC6282268; doi:10.1186/s12866-018-1336-z)
Supplement: Supplementary file 1 — Patient metadata. Breakdown of all metadata fields collected and summary of genetic results. Includes antibiotics administered to patient during the study period. (XLSX 36 kb) [file 12866_2018_1336_MOESM1_ESM.xlsx]

## Sheet: Sheet1
Patient ID	Short Patient ID	III	ISL	III branches first in ISL	Branches first identical strains	intra-ISL nose1	intra-ISL throat1	intra-ISL peri1	anyISL1	intra-ISL nose2	intra-ISL throat2	intra-ISL peri2	anyISL2	non-ISL nose1	non-ISL throat1	non-ISL peri 1	non-ISL nose2	non-ISL throat2	non-ISL per 2	SNPs between III and Common ancestor	Days to enrollment	ethnicity	race	sex	insurance	age_first_episode	site_isolation	notes_site	colonization	patient_location	hospital_patient_location	initial_episode_complete	previous_hospitalization	prior_hospitalization	snf	surgery	antibiotics	duration_antibiotics	antibiotics_last_12months	Aminoglyc last_12mo___1	carbapenme last12mo	cephalosplast12mo	glycopeplast12mo	clindalast12mo	daptolast12mo	macrolidelast12mo	monobactamlast12mo	linezlast12mo	colistinlast12mo
19013	1	1	1	1		1	1	1	y	1	0	0	y							5	9	1	3	0	1	51-55	5	Respiratory culture initially with MSSA. Subsequent cultures sent on 3/1/12 and 3/3/2012 with MRSA.	0	1	2	2	1	0	0	0	0		0	0	0	0	0	0	0	0	0	0	0
19639	3	1	1	1		0	0	1	y	0	0	0	n							1	36	1	3	0	1	0-5	0	right lateral neck abscess	0	1	3	2	0		0	0	0		1	0	0	0	0	0	0	0	0	0	0
19568	2	1	1	0		1	0	1	y	0	0	0	n							0	54	1	3	0	0	0-5	0	perirectal abscess	0	3		2	0		0	0	0		0	0	0	0	0	0	0	0	0	0	0
19795	6	1	1	1	1	1	0	0	y	0	0	0	n							0	25	1	3	0	1	56-60	0	left lower abdominal wall abscess	0	1	3	2	1	0	0	0	0		0	0	0	0	0	0	0	0	0	0	0
19864	7	1	1	1	1	0	0	1	y	0	0	0	n							1	21	1	3	1	1	6 to 10	0	left groin abscess two weeks after bilateral groin exploration and orchiopexy	0	1	3	2	1	0	0	1	0		0	0	0	0	0	0	0	0	0	0	0
19789	5	1	1	1	1	1	0	0	y	0	0	0	n							2	43	1	4	0	0	11 to 15	0	isolated from draining boil, site on body not specified	0	0		2	0		0	0	0		0	0	0	0	0	0	0	0	0	0	0
19754	4	1	1	1		0	0	0	n	1	1	1	y							6	46	1	3	1	1	0-5	0	right buttock abscess	0	3		2	0		0	0	0		0	0	0	0	0	0	0	0	0	0	0
20005	8	1	1	1		0	0	0	n	0	1	0	y							3	35	1	3	1	1	0-5	1	pleural fluid culture	0	1	0	2	1	1	0	1	1	3	0	0	0	0	0	0	0	0	0	0	0
20712	9	1	1	0		1	0	0	y	1	0	0	y							0	30	1	3	1	0	46-50	8	Right ear drainage from external canal	0	0		2	0		0	0	0		1	0	0	0	0	0	0	0	0	0	0
21056	11	1	1	0		1	1	1	y	1	1	0	y							1	19	1	4	1	1	6 to 10	8	left ear with ear tube and drainage for several months, culture taken in clinic	0	0		2	1	0	0	1	0		0	0	0	0	0	0	0	0	0	0	0
21075	12	1	1	0		1	1	1	y	0	0	0	n							0	41	1	3	1	1	0-5	0	abscess near anus	0	3		2	0		0	0	0		1	0	0	0	0	1	0	0	0	0	0
21147	13	1	1	0		0	1	1	y	1	0	0	y							6	37	1	3	0	1	0-5	0	left labial cellulitis and abscess	0	1	3	2	0		0	0	1	7	0	0	0	0	0	0	0	0	0	0	0
21683	14	1	1	0		1	1	1	y	0	0	0	n							4	51	1	3	0	1	0-5	0	left labial abscess	0	3		2	0		0	0	0		1	0	0	0	0	0	0	0	0	0	0
21997	18	1	1	1		1	1	1	y	1	0	0	y							2	39	1	4	0	4	56-60	5	Sputum culture.	1	1	2	2					0			0	0	0	0	0	0	0	0	0	0
22005	19	1	1	0		1	1	1	y	0	0	1	y							12	45	1	3	0	0	66-70	0	left leg wound drainage	0	0		2	1	0	0	0	0		1	0	0	0	0	0	0	1	0	0	0
21872	15	1	1	1		1	0	1	y	0	0	0	n		1					0	63	1	3	0	3	41-45	0	drainage from psoriatic plaque	0	0		2	1	0	0	0	0		0	0	0	0	0	0	0	0	0	0	0
21972	16	1	1	1		1	1	1	y	0	0	0	n							NA	61	1	3	0	4	51-55	0	foot wound	0	1	3	2	1	1	0	0	0		1	0	0	0	0	0	0	0	0	0	0
22161	20	1	1	1		0	0	0	n	0	0	1	y							2	56	1	3	0	1	0-5	0	wound drainage neck, axilla, groin	0	1	0	2	0		0	0	0		0	0	0	0	0	0	0	0	0	0	0
22318	22	1	1	0		1	0	1	y	0	0	0	n							1	60	1	4	1	0	0-5	0	quant culture dorsum right hand with 580,000 CFU/gram of tissue	0	1	0	2	0		0	1	0		1	0	0	1	0	1	0	0	0	0	0
22766	24	1	1	0		0	1	1	y	0	0	0	n							1	20	1	3	0	1	31-35	0	left upper arm abscess	0	1	3	2	1	0	0	0	0		1	0	0	0	0	1	0	0	0	0	0
22862	25	1	1	1		0	1	1	y	0	0	0	n							2	39	1	3	1	1	6 to 10	0	Wound drainage, scrotal abscess	0	3		2	0			0	1	2	1	0	0	0	0	1	0	0	0	0	0
23237	27	1	1	1		1	1	0	y	0	0	0	n							1	54	1	3	0	1	36-40	0	WOUND DRAINAGE leg abscess	0	0		2	1	1	0	1	0		1	0	0	0	0	0	0	0	0	0	0
24148	28	1	1	1		1	0	0	y	0	0	0	n							0	33	1	3	1	1	26-30	0	WOUND DRAINAGE chin abscess	0	3		2	0						0	0	0	0	0	0	0	0	0	0	0
21054	10	1	0						n				n			1			1	1	45	1	3	0	0	31-35	0	Abscess right shoulder	0	0		2	1	0	0	0	1	5	0	0	0	0	0	0	0	0	0	0	0
21986	17	1	0						n				n			1					38	0	4	1	1	0-6	0	left inguinal abscess	0	3		2	1	0	0	0	0		1	1	0	0	1	0	0	0	0	0	0
22180	21	1	0						n				n								31	1	3	1	1	0-6	0	buttock abscess	0	1	3	2	0		0	0	0		0	0	0	0	0	0	0	0	0	0	0
22338	23	1	0						n				n		1					NA	58	1	3	0	1	41-45	0	right mid-face abscess, cultured nasal drainage	0	1	3	2	1	1	0	0	1	3	1	0	0	0	0	0	0	0	0	0	0
22979	26	1	0						n				n		1						14	1	3	1	4	36-40	0		0	1	3	2	1	0	0	0	0	15	0	0	0	0	0	0	0	0	0	0	0
24083	29	0	0						n				n	1	1						26	1	4	1	1	0-5	5	Sputum	0	1	0	2	1	1	0	0	1	2	0	0	0	0	0	0	0	0	0	0	0
[truncated: 183 more columns]
