# Supplementary material for: USA300 Staphylococcus aureus persists on multiple body sites following an infection
Source: BMC Microbiol. 2018 Dec 5;18:206. doi: 10.1186/s12866-018-1336-z (PMC6282268; doi:10.1186/s12866-018-1336-z)
Supplement: Supplementary file 2 — Core and recombinant regions of USA300 TCH1516. Sheet1 = list of core blocks identified by parsnp. Sheet2 = list of recombinant blocks in the core region identified by ClonalFrame (XLSX 59 kb) [file 12866_2018_1336_MOESM2_ESM.xlsx]

## Sheet: Sheet1
Regions of USA300 TCH1516 chromosome included in parsnp alignment
Block start	Block end
1	3517
3630	10655
10709	12518
12519	14604
14612	24057
24808	26191
26192	31170
31171	34120
36175	36259
36316	36343
36502	36580
93233	93798
93799	96622
96698	96719
96720	96742
96753	97405
97574	97799
97800	98422
98477	98837
98838	101085
101096	102042
102469	103281
103436	104069
104079	104948
104949	108838
108895	109945
112749	114318
114319	122664
122665	122875
122876	124564
124596	125970
126025	128420
128584	128942
129230	129642
129851	130757
130962	134258
134259	145688
145714	145754
145755	146206
146272	146294
146295	147998
148138	152737
152738	152869
152870	153954
154060	154868
154886	154944
154945	155947
155955	156002
156003	156776
156837	156868
156869	158996
159739	164325
164326	164643
164783	168276
168390	169347
169971	170171
171107	173845
174130	179015
179016	180066
180067	183400
183401	184523
184587	185131
185132	185291
185292	187506
187550	195235
195306	199854
199868	200134
201327	201889
201890	203143
203269	203899
204358	214349
214365	215731
215732	216840
216855	218483
218551	221095
222515	223617
223618	224505
224519	226948
226949	228622
228697	228747
228767	229830
233750	234757
234761	244930
244940	244997
244998	254730
254736	256462
256463	260236
260237	261550
261551	261930
261931	263986
263987	264392
264398	266526
266527	267842
267933	272368
272369	276997
277079	280232
280294	282313
282372	285689
285690	289189
289190	294142
294143	298294
298295	298324
298325	299305
299306	299458
299707	301224
301225	304089
304090	304931
304936	305866
305899	313026
313027	313075
313768	316183
316184	318042
319179	325616
326305	327556
327746	328298
328301	328477
328591	328849
328850	330190
330303	335306
335307	343936
350841	351067
351408	351502
352940	355212
355299	356731
356760	356791
356792	357218
357252	360243
360309	364103
364104	372001
372225	381263
381361	388817
388818	389566
389578	390795
390834	390876
390877	394792
394940	395688
395750	403129
403130	414741
414803	414860
414861	415764
415885	420738
420739	420918
420919	424179
424180	424501
424570	425058
425083	430057
430058	430083
430128	432985
432997	433023
433024	433339
433391	441451
441508	443340
443759	444145
444529	447459
447467	451939
451940	452013
452100	452622
452623	452667
452677	453018
453207	455014
455015	457301
457312	457605
457799	458518
458519	458922
460158	460388
460390	460856
460862	460962
460963	463253
463424	463705
464713	465565
465596	466270
466642	467170
467266	467774
470520	471024
471185	471243
471244	471659
471663	471684
471892	482699
482714	491356
491458	492620
492662	496099
496113	496147
496148	497166
497239	503600
503648	512604
514469	514549
514584	514748
518314	518607
518608	521619
521620	530556
530667	534985
534986	536931
536967	538128
538129	538796
538853	545850
545851	547141
547149	549591
549599	551740
551809	553175
553176	553683
553777	553859
553860	556142
556692	556823
556889	556944
558708	558790
558881	558999
559000	559240
562595	563350
563351	571860
571932	573447
573448	574611
574735	578008
578009	581443
581444	585154
585155	588292
588293	589134
589135	591910
591911	596049
596050	598625
598691	599949
599950	600060
600122	602784
602785	604155
604314	605420
605665	607365
607367	607802
607803	608854
608866	611266
611653	613215
618191	618311
618889	619154
619421	621890
622245	622274
622669	622701
622747	626100
626219	628407
628426	628456
628529	630683
630687	631422
631822	637618
637625	640410
640426	641614
641615	643358
643578	645564
645565	646737
647094	650198
650234	650859
650860	650933
650934	652880
652913	654675
655224	655572
655723	655882
656158	656399
656400	656705
656750	657109
658193	658666
658772	658973
659057	659353
659619	660614
660664	660820
660821	661150
661587	661895
661896	661917
661930	662019
662020	662443
662986	667611
667784	671567
671642	672259
672412	672450
672457	672536
672728	675861
675862	677066
677386	677790
677943	678807
678808	678933
678934	679506
679629	679822
679906	680152
680357	680904
680928	680974
680975	682304
682550	683506
683515	684795
684796	685238
685288	685313
685489	687393
687407	688661
688939	689357
689533	690526
690746	691032
691807	691846
691847	693707
694278	695342
695400	700807
700924	702001
702065	703615
703616	704917
705152	705258
708282	709060
709061	709500
709664	711282
711544	711565
711648	718815
718816	718990
718992	720720
720810	721927
721991	727143
727144	727789
727840	729027
729100	730503
730630	731922
731923	731954
731955	733706
733768	735848
735849	737635
737940	738621
738728	739927
740215	741115
741116	741168
741395	742053
742803	743704
743708	743981
743990	744070
744071	744330
744331	744665
744666	745425
745585	747099
747135	747172
747176	749004
749016	750507
750857	750966
750967	752006
752241	756609
756645	760728
760856	763187
763332	764928
764931	766431
767257	767441
767482	769464
769602	770178
770198	770236
770244	773114
773115	775016
775017	777800
777832	777872
777921	782513
782514	783138
783333	784664
784665	785756
785848	790667
790920	793004
793005	796963
796976	799764
799766	800893
801003	801940
802022	803346
803401	803457
803458	805218
805219	806878
806883	807258
807433	811240
811494	811590
811871	817305
817306	817347
817360	818398
818399	819534
819731	825050
825111	825142
825146	828127
828133	830981
831137	835244
835247	835339
835340	836527
836533	842803
842985	844865
844866	848230
848283	848411
848412	848486
848593	848687
848688	854442
854506	854527
854642	855681
855829	860206
860221	862112
862139	863596
863631	863670
863714	869559
869861	870649
870659	870707
870708	870882
870884	870993
871355	871622
871623	872131
872237	872941
873004	873043
873044	875119
875263	875332
875376	875932
876015	876411
876531	876650
876672	876722
876723	877881
877913	877934
877952	879214
879215	879881
880146	880969
881069	881740
881880	883581
884054	885450
885472	886728
886808	889506
889595	891704
891970	895380
895381	895801
909758	909909
910110	910420
910436	911518
911644	917277
917278	917962
918022	918137
918150	921226
921230	927984
928084	928116
929428	930033
930038	931728
931729	932542
932543	932584
932587	932956
932957	934160
934161	934577
934578	934603
934690	935746
935765	939098
939100	939805
939806	949291
949474	951554
951633	951670
951671	954493
954551	954587
955588	955889
955912	957404
957406	960680
960681	963812
963813	969586
969634	970580
970581	970823
970875	970924
970952	972911
972912	974385
974798	976557
976630	979423
979434	979484
979516	980307
980356	980580
980736	981141
981310	981770
981836	982062
982946	983135
983195	983774
984029	984482
984548	985012
985107	987752
987753	987774
987775	988011
988162	989661
989662	993843
993979	995322
995324	995910
995911	998339
998385	998437
998440	998736
998748	1000714
1000843	1002839
1002840	1003362
1003516	1005655
1005728	1007118
1007119	1007716
1007719	1008719
1008720	1013915
1014014	1016366
1016437	1018936
1019040	1019744
1019770	1022251
1022442	1025471
1025472	1025840
1025938	1027100
1027101	1032521
1033012	1033641
1033753	1035098
1035099	1035147
1035148	1036407
1036935	1036984
1037031	1037485
1037747	1037907
1038161	1038258
1038260	1038350
1038351	1039045
1039168	1039199
1039218	1039882
1039983	1040656
1040657	1040730
1041293	1041511
1041731	1041769
1041770	1043321
1043322	1043624
1043652	1044866
1044867	1044897
1044906	1045133
1045218	1046356
1046357	1047689
1047690	1048090
1048091	1048128
1048129	1053069
1053070	1054563
1054720	1054946
1054947	1056210
1056241	1056606
1056607	1057224
1057225	1057426
1057529	1062164
1062340	1062664
1062694	1064561
1064960	1066559
1066560	1070892
1070893	1071070
1071073	1071623
1072248	1088167
1088469	1088915
1088916	1089721
1089722	1089951
1089959	1092988
1092989	1094192
1094386	1098081
1098200	1100506
1100612	1101020
1101324	1101450
1101457	1101571
1101572	1104935
1104936	1107880
1107882	1107921
1107922	1109679
1109680	1109825
1109865	1109894
1109895	1111515
1111568	1113571
1113632	1114125
1114156	1115531
1115596	1121015
1121021	1122612
1122665	1127652
1127687	1129401
1129402	1129538
1129556	1132160
1132161	1132571
1132573	1134458
1134459	1138361
1138411	1139614
1139623	1139646
1139647	1140824
1140825	1142298
1142299	1143887
1143888	1144673
1144784	1150665
1150681	1150767
1150780	1164331
1164583	1164912
1165002	1165702
1165803	1165838
1165861	1165916
1165917	1166014
1166752	1168210
1168618	1168705
1169019	1169064
1169065	1169254
1169255	1169412
1169559	1169934
1170272	1171241
1172631	1173674
1173698	1174306
1174307	1174490
1174568	1175290
1175455	1179358
1179416	1179762
1179819	1179856
1179857	1181475
1181575	1182083
1182084	1184084
1184085	1184110
1184164	1185866
1185876	1185936
1185937	1187424
1187425	1189639
1189640	1196828
1196869	1204992
1205591	1205951
1205952	1206082
1206083	1207151
1207158	1216134
1216135	1217726
1217913	1218362
1218363	1225680
1225866	1237103
1237104	1253554
1253555	1258571
1258572	1258774
1258944	1261491
1261495	1263052
1263073	1263613
1263628	1263662
1263715	1264329
1264365	1264492
1264608	1264960
1265264	1265487
1265626	1265965
1265966	1266533
1266633	1267529
1267530	1270068
1270069	1270504
1270607	1278045
1278046	1278114
1278149	1278388
1278389	1280007
1280058	1283243
1283266	1283297
1283298	1292543
1292566	1293261
1293339	1295762
1295763	1295788
1295934	1303323
1303324	1307916
1307917	1308571
1308692	1311300
1311305	1311409
1311410	1313285
1313365	1313649
1313730	1315589
1315590	1319491
1319492	1320477
1320582	1324255
1325135	1325892
1326131	1336158
1336210	1338519
1338525	1338886
1339020	1339383
1340012	1340415
1341124	1341250
1341698	1341911
1341912	1342179
1343437	1344054
1344829	1345342
1345735	1346141
1346177	1347485
1347752	1349429
1349567	1350255
1350259	1350413
1350621	1351292
1351367	1353166
1353167	1353791
1353883	1354794
1355073	1357226
1357262	1362184
1362185	1362243
1362244	1363816
1363894	1365844
1366037	1366505
1366594	1367890
1367927	1370327
1370396	1373089
1373090	1374646
1374878	1375659
1375999	1376222
1376238	1376608
1376637	1377291
1377316	1377953
1377954	1378434
1378453	1380261
1380920	1381319
1381320	1385940
1385976	1386442
1386443	1390581
1390582	1392275
1392290	1392341
1392899	1394929
1394939	1395147
1395350	1410768
1410843	1414792
1414793	1415557
1415606	1415905
1415906	1419005
1419069	1419448
1419526	1419578
1419625	1426360
1427087	1430356
1430357	1439221
1439690	1440191
1440215	1440236
1440288	1442853
1443767	1445244
1445379	1446620
1446701	1448027
1448028	1449279
1449407	1449669
1449742	1454058
1454059	1454082
1454086	1455221
1456211	1456259
1456437	1456654
1457303	1457388
1457685	1460118
1460162	1460367
1460378	1462024
1462025	1462848
1462849	1466082
1466083	1466474
1466683	1466987
1466988	1469855
1470077	1474407
1474409	1483275
1483290	1484336
1486411	1487117
1487118	1490273
1490274	1496267
1496268	1502251
1502304	1503501
1503502	1507668
1508004	1512410
1512411	1514715
1514716	1515930
1515931	1517787
1518102	1520840
1520841	1523387
1523452	1525544
1525545	1528181
1528222	1528269
1528270	1528667
1528668	1531411
1531424	1532051
1532052	1539055
1539624	1541307
1541308	1541950
1542046	1542574
1542609	1542647
1542691	1542751
1542752	1543365
1543371	1543422
1543434	1545880
1545881	1547277
1547449	1552541
1552589	1555431
1555441	1555465
1555466	1556499
1556510	1556740
1556741	1556933
1556999	1557328
1558503	1558705
1559084	1559887
1593009	1593031
1593130	1593194
1593782	1593882
1605998	1606312
1606381	1606595
1606673	1607118
1607119	1607968
1608329	1608371
1608985	1618732
1618733	1619696
1619698	1620784
1620846	1622601
1622605	1625738
1625739	1626896
1626992	1629799
1629805	1629833
1629834	1631775
1631776	1639134
1639276	1640751
1640752	1641897
1641904	1644801
1644894	1648994
1649044	1654024
1654374	1654872
1654997	1655031
1655109	1655645
1655663	1655716
1655756	1656144
1656277	1659836
1659837	1660200
1660297	1660807
1660849	1660962
1660963	1661899
1661900	1661921
1661984	1664004
1664005	1664277
1664394	1664418
1664427	1665275
1665329	1665782
1665783	1669909
1669986	1673046
1673128	1682354
1682485	1685048
1685124	1685368
1685369	1685412
1685576	1687132
1687133	1697309
1697373	1697760
1697810	1698373
1698374	1698431
1698446	1698502
1698503	1699119
1699134	1699175
1699176	1699347
1699357	1699705
1699706	1701540
1701574	1708052
1708278	1708739
1708750	1708842
1708843	1709714
1710226	1710929
1711285	1711344
1711345	1712666
1713034	1721335
1721484	1726608
1727879	1731615
1731711	1732816
1732832	1733107
1733777	1743942
1744174	1747024
1747116	1747557
1747558	1749564
1749599	1760849
1760872	1772742
1772743	1772807
1772864	1774336
1774590	1775128
1775129	1778075
1778076	1778107
1778150	1781109
1781110	1789599
1789601	1794107
1794128	1794431
1794432	1795700
1795954	1801529
1801605	1803048
1803544	1803622
1803716	1803756
1803858	1803908
1803925	1804083
1805205	1806193
1806194	1808207
1808283	1810340
1810341	1811652
1812132	1816260
1816291	1816574
1816575	1817811
1817812	1817872
1817943	1819435
1819466	1825901
1825943	1826691
1826692	1829190
1829191	1829223
1829224	1831154
1831155	1831225
1831226	1831307
1831308	1837411
1839546	1840594
1840595	1842165
1842166	1843391
1843961	1844739
1844740	1849637
1849715	1851658
1851717	1854723
1855305	1855333
1855334	1856376
1856681	1857679
1858075	1864710
1864711	1866148
1866158	1868769
1868829	1870887
1871060	1873438
1873439	1873582
1873597	1874041
1875249	1876937
1876939	1876982
1877059	1885296
1885805	1892101
1893417	1894422
1894430	1898794
1898795	1899875
1899934	1901012
1901131	1901164
1901248	1903633
1903692	1904863
1904912	1904942
1904972	1905283
1905284	1905434
1905463	1906924
1907096	1907139
1907140	1907956
1907969	1908999
1909001	1909034
1909067	1910670
1912454	1914590
1914591	1916232
1916233	1917417
1917418	1917850
1917851	1918145
1918486	1923407
1923671	1923852
1923869	1926655
1926657	1927264
1927302	1927772
1927833	1928022
1928490	1929233
1929242	1929728
1929729	1930453
1932072	1932639
1933872	1934175
1934176	1934443
1934445	1934554
1935564	1935586
1935609	1936050
1936901	1937060
1941975	1944482
1944695	1945101
1945501	1947038
1947044	1947619
1947673	1948623
1948624	1950091
1950092	1950156
1950195	1950732
1950733	1952004
1952007	1952050
1952051	1953146
1953151	1953957
1954186	1955036
1955644	1955905
1955979	1957978
1957980	1958007
1958448	1958634
1958748	1959193
1959194	1959283
1959697	1959966
1960254	1960954
1962113	1967054
1967105	1971795
1971812	1972020
1972120	1972549
1972561	1981498
1981672	1983647
1983654	1984613
1985769	1986860
1986979	1987712
1987713	1992599
1992613	1992797
1992869	1994033
1995728	1995994
1996206	1996355
1996356	1996399
1996453	1996602
1997607	1997724
2003975	2007581
2007656	2008286
2008288	2011694
2011859	2014562
2014578	2015259
2015294	2015325
2015326	2018383
2018412	2019095
2019151	2020344
2020345	2021441
2021532	2023815
2023821	2024830
2024873	2028858
2028859	2030040
2030045	2031655
2031850	2034858
2034954	2041121
2041611	2045003
2045130	2054966
2055046	2055238
2055747	2056920
2056943	2058417
2058428	2060857
2060906	2060971
2060985	2066243
2066282	2071522
2072302	2075704
2075711	2075840
2075841	2076452
2076550	2077279
2077280	2078203
2078252	2079324
2079325	2080428
2080565	2081237
2081238	2082928
2082992	2083014
2083064	2084111
2084506	2084578
2085061	2085098
2085099	2085309
2128358	2131580
2131902	2133561
2133610	2133639
2133640	2133993
2134004	2134271
2134487	2135325
2135484	2136826
2136828	2136864
2136865	2138310
2138325	2138701
2138993	2142577
2142658	2142738
2142739	2144102
2144198	2144699
2144801	2146659
2146973	2147347
2147504	2148279
2148435	2148559
2148890	2150510
2150511	2150893
2150895	2155687
2155691	2157415
2157430	2157493
2157494	2158297
2158349	2160402
2160403	2160660
2160722	2165073
2165261	2165468
2165470	2169226
2169228	2170542
2170543	2174336
2174340	2176200
2176215	2176430
2182073	2182268
2182298	2185027
2185145	2185248
2185257	2185283
2185323	2187000
2187161	2188274
2188362	2193215
2193216	2199331
2199332	2201454
2201465	2203241
2203242	2203410
2203730	2211147
2211249	2215994
2215995	2217122
2217140	2217724
2217725	2220460
2221303	2226506
2226507	2231664
2231665	2235815
2235818	2235863
2235864	2236013
2236019	2237949
2237950	2239532
2239541	2240052
2240056	2241414
2241510	2243502
2243503	2246069
2246092	2247045
2247122	2247243
2247244	2251656
2251663	2251701
2251944	2253230
2253232	2254757
2255247	2255566
2255581	2255977
2255978	2256588
2256589	2256976
2256980	2257651
2257716	2257776
2257808	2259748
2259749	2259779
2259780	2262820
2262824	2263955
2264016	2264759
2264760	2264994
2265003	2265304
2265384	2266593
2266594	2266746
2266989	2267255
2267256	2267668
2268098	2268268
2268269	2268418
2268534	2272854
2273028	2274738
2274739	2278515
2278516	2282702
2286193	2289572
2289654	2290746
2292699	2292812
2297881	2299371
2299372	2301669
2301671	2303077
2303165	2303882
2303883	2307708
2307762	2309188
2309189	2310895
2310904	2315339
2315340	2317349
2319432	2320006
2320033	2320892
2320950	2322640
2322647	2323964
2324012	2326775
2326776	2329824
2330232	2333036
2333038	2333217
2333229	2334130
2334167	2334191
2334192	2335251
2335701	2335884
2335885	2335970
2335996	2336286
2336355	2337926
2338022	2342609
2342645	2342682
2342685	2342716
2342717	2346626
2346627	2347072
2347581	2347817
2349164	2349555
2349700	2350173
2350174	2350953
2350995	2351019
2351020	2351693
2351709	2352373
2352397	2355258
2355260	2371747
2371769	2371796
2371826	2372282
2372288	2386509
2386525	2388773
2388986	2389025
2389222	2394592
2396549	2397926
2397977	2399436
2399437	2401782
2401890	2402854
2402904	2403310
2403311	2405401
2405532	2410831
2410832	2411276
2411495	2411907
2412976	2414885
2415065	2419280
2419361	2419807
2419949	2421964
2421965	2428216
2428587	2429704
2429725	2430874
2432175	2432267
2432268	2433371
2433668	2433771
2433772	2441974
2441975	2447166
2447168	2452609
2452610	2453062
2453086	2454340
2454342	2456572
2456573	2457467
2457468	2461336
2461382	2461782
2461783	2462447
2462466	2462499
2462511	2463350
2463379	2465018
2465019	2466483
2466538	2468358
2468359	2470529
2470530	2473325
2473424	2473470
2473474	2476332
2476417	2477042
2477145	2478154
2479041	2490573
2490669	2495589
2495590	2496045
2496114	2500174
2500262	2501218
2501293	2501327
2501636	2501754
2501763	2503098
2503101	2503623
2503624	2504888
2505051	2506413
2506458	2506857
2507284	2509823
2509854	2509984
2511032	2511055
2511056	2527305
2527315	2527623
2527624	2527647
2527648	2529505
2529509	2530004
2530090	2532123
2532162	2532196
2532204	2538574
2538689	2539719
2539770	2539847
2540789	2541299
2541786	2542240
2542445	2542570
2542589	2543370
2543371	2543705
2543793	2545281
2545603	2555326
2555345	2562134
2562199	2562258
2562259	2563804
2563805	2568029
2568091	2568743
2568744	2568984
2568985	2573599
2573600	2573643
2573655	2578592
2578593	2580496
2580498	2580586
2580671	2583668
2583752	2585568
2585569	2586843
2586957	2587836
2587880	2590261
2590286	2590308
2590309	2597619
2597622	2600686
2600852	2601531
2601631	2601789
2601790	2605374
2605376	2607127
2607146	2608308
2608367	2609287
2609359	2610545
2611028	2613276
2613277	2613729
2613885	2614756
2614890	2615347
2615418	2615455
2615459	2615484
2615485	2615871
2615872	2618269
2618360	2620210
2620343	2621371
2621454	2622848
2623046	2623759
2625107	2626443
2628235	2629422
2634104	2636040
2636111	2636141
2636142	2644742
2644743	2646441
2646442	2647306
2647307	2647435
2648144	2648738
2648739	2648786
2648787	2649004
2649146	2649479
2649548	2650582
2650616	2650644
2650645	2651006
2651022	2651050
2651067	2658749
2658757	2659453
2659454	2661858
2661859	2662751
2662874	2664908
2664972	2665073
2665084	2668370
2668583	2670462
2670463	2679345
2679410	2679461
2681398	2684648
2685168	2688178
2689703	2699225
2699364	2701317
2701318	2707438
2707439	2707719
2707819	2711035
2711693	2711907
2711909	2712073
2712121	2712151
2712152	2726632
2726745	2730448
2730449	2739285
2739369	2742514
2742523	2744088
2746089	2748716
2748734	2753055
2753056	2754579
2754808	2756593
2756744	2756892
2756905	2759467
2759468	2761044
2761085	2765637
2765880	2766156
2766305	2771899
2771900	2771938
2771939	2774770
2775358	2775427
2775451	2777226
2777470	2783218
2783287	2783837
2783971	2784197
2784198	2785601
2786066	2786601
2786603	2786811
2786881	2795682
2795804	2798149
2798150	2811851
2812207	2814378
2816112	2818378
2818757	2819725
2819766	2820788
2820790	2821578
2821579	2825220
2825247	2825284
2825344	2825390
2825391	2825797
2826044	2827451
2827457	2828490
2828491	2829502
2829509	2830360
2830510	2832786
2832916	2835123
2835125	2842229
2842230	2845831
2846851	2847869
2848921	2852737
2852802	2856340
2856346	2856443
2856512	2857671
2857672	2857755
2857809	2858650
2858651	2859311
2859350	2859553
2859554	2860938
2860939	2861053
2861054	2862240
2864143	2865985
2865986	2866730
2866773	2866856
2866858	2867863
2867864	2872915

## Sheet: Sheet2
Regions of the MAF file flagged as recombinant
Start block	End block
49671	49763
64859	64880
367535	368000
559480	569274
757636	757663
1556409	1556684
1658787	1658941
1671901	1671910
1744865	1744878
1795757	1795781
