# Supplementary material for: USA300 Staphylococcus aureus persists on multiple body sites following an infection
Source: BMC Microbiol. 2018 Dec 5;18:206. doi: 10.1186/s12866-018-1336-z (PMC6282268; doi:10.1186/s12866-018-1336-z)
Supplement: Supplementary file 4 — Antibiotic resistance phenotypes. Table of phenotypic antibiotic results for the initial infection isolates. (CSV 8 kb) [file 12866_2018_1336_MOESM4_ESM.csv]

	sample_id.x	ST_lab	isolate_description	Time	Site	Cefazolin	Ciprofloxacin	Cipro_MIC	Clindamycin	Clinda_MIC	Erythromycin	Erythr_MIC	Gentamicin	Gent_MIC	Linezolid	Linez_MIC	Methicillin	Methicill_MIC	Rifampin	Rifamp_MIC	Tetracycline	Tetra_MIC	TMPSMX	TMPSMX_MIC	Vancomycin	Vanco_MIC
1	1	8	I3	1	III	S	S	<=0.5	S	<=0.25	R	>=8	S	<=0.5	S	2	S	<=0.25	S	<=0.5	S	<=1	S	<=10	S	<=0.5
2	2	8	I3	1	III	R	R	>=8	R	>=8	R	>=8	S	<=0.5	S	2	R	>=4	S	<=0.5	S	<=1	S	<=10	S	1
3	3	8	I3	1	III	R	S	<=0.5	S	<=0.25	R	>=8	S	<=0.5	S	2	R	>=4	S	<=0.5	S	<=1	S	<=10	S	<=0.5
4	4	8	I3	1	III	R	S	<=0.5	S	<=0.25	R	>=8	S	<=0.5	S	2	R	>=4	S	<=0.5	S	<=1	S	<=10	S	1
5	5	8	I3	1	III	R	S	<=0.5	S	<=0.25	R	>=8	S	<=0.5	S	1	R	>=4	S	<=0.5	S	<=1	S	<=10	S	<=0.5
6	6	8	I3	1	III	R	S	<=0.5	S	<=0.25	R	>=8	S	<=0.5	S	2	R	>=4	S	<=0.5	S	<=1	S	<=10	S	1
7	7	8	I3	1	III	R	S	<=0.5	S	<=0.25	R	>=8	S	<=0.5	S	2	R	>=4	S	<=0.5	S	<=1	S	<=10	S	1
8	8	8	I3	1	III	R	R	4	S	<=0.25	R	>=8	S	<=0.5	S	2	R	>=4	S	<=0.5	S	<=1	S	<=10	S	1
9	9	8	I3	1	III	R	S	<=0.5	S	<=0.25	R	>=8	S	<=0.5	S	2	R	>=4	S	<=0.5	S	<=1	S	<=10	S	1
10	10	8	I3	1	III	R	S	<=0.5	S	<=0.25	R	>=8	S	<=0.5	S	2	R	>=4	S	<=0.5	S	2	S	<=10	S	1
11	11	8	I3	1	III	R	R	>=8	S	<=0.25	S	<=0.25	S	<=0.5	S	2	R	>=4	S	<=0.5	S	<=1	S	<=10	S	<=0.5
12	12	8	I3	1	III	R	S	<=0.5	S	<=0.25	R	>=8	S	<=0.5	S	2	R	>=4	S	<=0.5	R	>=16	S	<=10	S	<=0.5
13	13	8	I3	1	III	R	S	<=0.5	R	>=8	R	>=8	S	<=0.5	S	2	R	>=4	S	<=0.5	S	<=1	S	<=10	S	1
14	14	8	I3	1	III	R	S	<=0.5	S	<=0.25	R	>=8	S	<=0.5	S	2	R	>=4	S	<=0.5	S	<=1	S	<=10	S	<=0.5
15	15	8	I3	1	III	R	S	<=0.5	S	<=0.25	R	>=8	S	<=0.5	S	2	R	>=4	S	<=0.5	S	<=1	S	<=10	S	<=0.5
16	16	8	I3	1	III	R	R	>=8	R	>=8	R	>=8	S	<=0.5	S	2	R	>=4	S	<=0.5	S	<=1	S	<=10	S	1
17	17	8	I3	1	III	R	S	<=0.5	S	<=0.25	R	>=8	S	<=0.5	S	2	R	>=4	S	<=0.5	R	>=16	S	<=10	S	1
18	18	8	I3	1	III	R	S	<=0.5	S	<=0.25	R	>=8	S	<=0.5	S	2	R	>=4	S	<=0.5	S	<=1	S	<=10	S	1
19	19	8	I3	1	III	R	R	>=8	S	<=0.25	R	>=8	S	<=0.5	S	2	R	>=4	S	<=0.5	S	<=1	S	<=10	S	1
20	20	8	I3	1	III	R	S	<=0.5	S	<=0.25	R	>=8	S	<=0.5	S	2	R	>=4	S	<=0.5	S	<=1	S	<=10	S	<=0.5
21	21	8	I3	1	III	R	S	<=0.5	S	<=0.25	R	>=8	S	<=0.5	S	1	R	>=4	S	<=0.5	S	<=1	S	<=10	S	<=0.5
22	22	8	I3	1	III	R	R	>=8	S	<=0.25	R	>=8	S	<=0.5	S	2	R	>=4	S	<=0.5	S	<=1	S	<=10	S	<=0.5
23	23	8	I3	1	III	R	S	<=0.5	S	<=0.25	R	>=8	S	<=0.5	S	2	R	>=4	S	<=0.5	S	<=1	S	<=10	S	<=0.5
24	24	8	I3	1	III	R	S	<=0.5	R	>=8	R	>=8	S	<=0.5	S	2	R	>=4	S	<=0.5	S	<=1	S	<=10	S	<=0.5
25	25	8	I3	1	III	R	S	<=0.5	R	>=8	R	>=8	S	<=0.5	S	1	R	>=4	S	<=0.5	S	<=1	S	<=10	S	1
26	26	8	I3	1	III	R	R	4	S	<=0.25	R	>=8	S	<=0.5	S	1	R	>=4	S	<=0.5	S	<=1	S	<=10	S	<=0.5
27	27	8	I3	1	III	R	S	<=0.5	R*	<=0.25	R	>=8	S	<=0.5	S	2	R	>=4	S	<=0.5	S	<=1	S	<=10	S	<=0.5
28	28	8	I3	1	III	R	R	4	R	>=8	R	>=8	S	<=0.5	S	2	R	>=4	S	<=0.5	S	<=1	S	<=10	S	1
29	29	8	colonization	2	Nose	NA	NA	NA	NA	NA	NA	NA	NA	NA	NA	NA	NA	NA	NA	NA	NA	NA	NA	NA	NA	NA
30	30	8	colonization	2	Throat	NA	NA	NA	NA	NA	NA	NA	NA	NA	NA	NA	NA	NA	NA	NA	NA	NA	NA	NA	NA	NA
31	31	8	colonization	2	Perirectal	NA	NA	NA	NA	NA	NA	NA	NA	NA	NA	NA	NA	NA	NA	NA	NA	NA	NA	NA	NA	NA
32	32	8	colonization	2	Nose	NA	NA	NA	NA	NA	NA	NA	NA	NA	NA	NA	NA	NA	NA	NA	NA	NA	NA	NA	NA	NA
33	33	8	colonization	2	Perirectal	NA	NA	NA	NA	NA	NA	NA	NA	NA	NA	NA	NA	NA	NA	NA	NA	NA	NA	NA	NA	NA
34	35	8	colonization	2	Nose	NA	NA	NA	NA	NA	NA	NA	NA	NA	NA	NA	NA	NA	NA	NA	NA	NA	NA	NA	NA	NA
35	36	8	colonization	2	Perirectal	NA	NA	NA	NA	NA	NA	NA	NA	NA	NA	NA	NA	NA	NA	NA	NA	NA	NA	NA	NA	NA
36	37	8	colonization	2	Nose	NA	NA	NA	NA	NA	NA	NA	NA	NA	NA	NA	NA	NA	NA	NA	NA	NA	NA	NA	NA	NA
37	38	8	colonization	2	Nose	NA	NA	NA	NA	NA	NA	NA	NA	NA	NA	NA	NA	NA	NA	NA	NA	NA	NA	NA	NA	NA
38	39	8	colonization	2	Nose	NA	NA	NA	NA	NA	NA	NA	NA	NA	NA	NA	NA	NA	NA	NA	NA	NA	NA	NA	NA	NA
39	40	8	colonization	2	Throat	NA	NA	NA	NA	NA	NA	NA	NA	NA	NA	NA	NA	NA	NA	NA	NA	NA	NA	NA	NA	NA
40	41	8	colonization	2	Perirectal	NA	NA	NA	NA	NA	NA	NA	NA	NA	NA	NA	NA	NA	NA	NA	NA	NA	NA	NA	NA	NA
41	42	8	colonization	2	Nose	NA	NA	NA	NA	NA	NA	NA	NA	NA	NA	NA	NA	NA	NA	NA	NA	NA	NA	NA	NA	NA
42	43	8	colonization	2	Throat	NA	NA	NA	NA	NA	NA	NA	NA	NA	NA	NA	NA	NA	NA	NA	NA	NA	NA	NA	NA	NA
43	44	8	colonization	2	Perirectal	NA	NA	NA	NA	NA	NA	NA	NA	NA	NA	NA	NA	NA	NA	NA	NA	NA	NA	NA	NA	NA
44	45	8	colonization	2	Perirectal	NA	NA	NA	NA	NA	NA	NA	NA	NA	NA	NA	NA	NA	NA	NA	NA	NA	NA	NA	NA	NA
45	46	8	colonization	2	Throat	NA	NA	NA	NA	NA	NA	NA	NA	NA	NA	NA	NA	NA	NA	NA	NA	NA	NA	NA	NA	NA
46	47	8	colonization	2	Perirectal	NA	NA	NA	NA	NA	NA	NA	NA	NA	NA	NA	NA	NA	NA	NA	NA	NA	NA	NA	NA	NA
47	48	8	colonization	3	Nose	NA	NA	NA	NA	NA	NA	NA	NA	NA	NA	NA	NA	NA	NA	NA	NA	NA	NA	NA	NA	NA
48	49	8	colonization	2	Nose	NA	NA	NA	NA	NA	NA	NA	NA	NA	NA	NA	NA	NA	NA	NA	NA	NA	NA	NA	NA	NA
49	50	8	colonization	2	Throat	NA	NA	NA	NA	NA	NA	NA	NA	NA	NA	NA	NA	NA	NA	NA	NA	NA	NA	NA	NA	NA
50	51	8	colonization	2	Perirectal	NA	NA	NA	NA	NA	NA	NA	NA	NA	NA	NA	NA	NA	NA	NA	NA	NA	NA	NA	NA	NA
51	52	8	colonization	2	Perirectal	NA	NA	NA	NA	NA	NA	NA	NA	NA	NA	NA	NA	NA	NA	NA	NA	NA	NA	NA	NA	NA
52	53	8	colonization	2	Nose	NA	NA	NA	NA	NA	NA	NA	NA	NA	NA	NA	NA	NA	NA	NA	NA	NA	NA	NA	NA	NA
53	54	8	colonization	2	Throat	NA	NA	NA	NA	NA	NA	NA	NA	NA	NA	NA	NA	NA	NA	NA	NA	NA	NA	NA	NA	NA
54	55	8	colonization	2	Perirectal	NA	NA	NA	NA	NA	NA	NA	NA	NA	NA	NA	NA	NA	NA	NA	NA	NA	NA	NA	NA	NA
55	56	8	colonization	2	Nose	NA	NA	NA	NA	NA	NA	NA	NA	NA	NA	NA	NA	NA	NA	NA	NA	NA	NA	NA	NA	NA
56	57	8	colonization	2	Throat	NA	NA	NA	NA	NA	NA	NA	NA	NA	NA	NA	NA	NA	NA	NA	NA	NA	NA	NA	NA	NA
57	58	8	colonization	2	Perirectal	NA	NA	NA	NA	NA	NA	NA	NA	NA	NA	NA	NA	NA	NA	NA	NA	NA	NA	NA	NA	NA
58	59	8	colonization	2	Nose	NA	NA	NA	NA	NA	NA	NA	NA	NA	NA	NA	NA	NA	NA	NA	NA	NA	NA	NA	NA	NA
59	60	8	colonization	2	Throat	NA	NA	NA	NA	NA	NA	NA	NA	NA	NA	NA	NA	NA	NA	NA	NA	NA	NA	NA	NA	NA
60	61	8	colonization	2	Perirectal	NA	NA	NA	NA	NA	NA	NA	NA	NA	NA	NA	NA	NA	NA	NA	NA	NA	NA	NA	NA	NA
61	62	8	colonization	2	Perirectal	NA	NA	NA	NA	NA	NA	NA	NA	NA	NA	NA	NA	NA	NA	NA	NA	NA	NA	NA	NA	NA
62	63	8	colonization	2	Nose	NA	NA	NA	NA	NA	NA	NA	NA	NA	NA	NA	NA	NA	NA	NA	NA	NA	NA	NA	NA	NA
63	64	8	colonization	2	Throat	NA	NA	NA	NA	NA	NA	NA	NA	NA	NA	NA	NA	NA	NA	NA	NA	NA	NA	NA	NA	NA
64	65	8	colonization	2	Throat	NA	NA	NA	NA	NA	NA	NA	NA	NA	NA	NA	NA	NA	NA	NA	NA	NA	NA	NA	NA	NA
65	67	8	colonization	2	Nose	NA	NA	NA	NA	NA	NA	NA	NA	NA	NA	NA	NA	NA	NA	NA	NA	NA	NA	NA	NA	NA
66	68	8	colonization	2	Perirectal	NA	NA	NA	NA	NA	NA	NA	NA	NA	NA	NA	NA	NA	NA	NA	NA	NA	NA	NA	NA	NA
67	69	8	colonization	2	Throat	NA	NA	NA	NA	NA	NA	NA	NA	NA	NA	NA	NA	NA	NA	NA	NA	NA	NA	NA	NA	NA
68	70	8	colonization	2	Perirectal	NA	NA	NA	NA	NA	NA	NA	NA	NA	NA	NA	NA	NA	NA	NA	NA	NA	NA	NA	NA	NA
69	71	8	colonization	3	Nose	NA	NA	NA	NA	NA	NA	NA	NA	NA	NA	NA	NA	NA	NA	NA	NA	NA	NA	NA	NA	NA
70	72	8	colonization	3	Throat	NA	NA	NA	NA	NA	NA	NA	NA	NA	NA	NA	NA	NA	NA	NA	NA	NA	NA	NA	NA	NA
71	73	8	colonization	3	Perirectal	NA	NA	NA	NA	NA	NA	NA	NA	NA	NA	NA	NA	NA	NA	NA	NA	NA	NA	NA	NA	NA
72	74	8	colonization	3	Perirectal	NA	NA	NA	NA	NA	NA	NA	NA	NA	NA	NA	NA	NA	NA	NA	NA	NA	NA	NA	NA	NA
73	75	8	colonization	2	Throat	NA	NA	NA	NA	NA	NA	NA	NA	NA	NA	NA	NA	NA	NA	NA	NA	NA	NA	NA	NA	NA
74	76	8	colonization	2	Throat	NA	NA	NA	NA	NA	NA	NA	NA	NA	NA	NA	NA	NA	NA	NA	NA	NA	NA	NA	NA	NA
75	77	8	colonization	2	Throat	NA	NA	NA	NA	NA	NA	NA	NA	NA	NA	NA	NA	NA	NA	NA	NA	NA	NA	NA	NA	NA
76	78	8	colonization	2	Perirectal	NA	NA	NA	NA	NA	NA	NA	NA	NA	NA	NA	NA	NA	NA	NA	NA	NA	NA	NA	NA	NA
77	79	8	colonization	3	Nose	NA	NA	NA	NA	NA	NA	NA	NA	NA	NA	NA	NA	NA	NA	NA	NA	NA	NA	NA	NA	NA
78	80	8	colonization	3	Throat	NA	NA	NA	NA	NA	NA	NA	NA	NA	NA	NA	NA	NA	NA	NA	NA	NA	NA	NA	NA	NA
79	81	8	colonization	2	Nose	NA	NA	NA	NA	NA	NA	NA	NA	NA	NA	NA	NA	NA	NA	NA	NA	NA	NA	NA	NA	NA
80	82	8	colonization	2	Throat	NA	NA	NA	NA	NA	NA	NA	NA	NA	NA	NA	NA	NA	NA	NA	NA	NA	NA	NA	NA	NA
81	83	8	colonization	3	Perirectal	NA	NA	NA	NA	NA	NA	NA	NA	NA	NA	NA	NA	NA	NA	NA	NA	NA	NA	NA	NA	NA
82	84	8	colonization	3	Nose	NA	NA	NA	NA	NA	NA	NA	NA	NA	NA	NA	NA	NA	NA	NA	NA	NA	NA	NA	NA	NA
83	85	8	colonization	2	Nose	NA	NA	NA	NA	NA	NA	NA	NA	NA	NA	NA	NA	NA	NA	NA	NA	NA	NA	NA	NA	NA
84	86	8	colonization	2	Throat	NA	NA	NA	NA	NA	NA	NA	NA	NA	NA	NA	NA	NA	NA	NA	NA	NA	NA	NA	NA	NA
85	87	8	colonization	3	Nose	NA	NA	NA	NA	NA	NA	NA	NA	NA	NA	NA	NA	NA	NA	NA	NA	NA	NA	NA	NA	NA
86	88	8	colonization	3	Throat	NA	NA	NA	NA	NA	NA	NA	NA	NA	NA	NA	NA	NA	NA	NA	NA	NA	NA	NA	NA	NA
87	89	8	colonization	2	Nose	NA	NA	NA	NA	NA	NA	NA	NA	NA	NA	NA	NA	NA	NA	NA	NA	NA	NA	NA	NA	NA
88	91	8	colonization	3	Perirectal	NA	NA	NA	NA	NA	NA	NA	NA	NA	NA	NA	NA	NA	NA	NA	NA	NA	NA	NA	NA	NA
89	92	8	colonization	3	Nose	NA	NA	NA	NA	NA	NA	NA	NA	NA	NA	NA	NA	NA	NA	NA	NA	NA	NA	NA	NA	NA
90	93	8	colonization	3	Perirectal	NA	NA	NA	NA	NA	NA	NA	NA	NA	NA	NA	NA	NA	NA	NA	NA	NA	NA	NA	NA	NA
